# Supplementary material for: A particle-based computational model to analyse remodelling of the red blood cell cytoskeleton during malaria infections
Source: PLoS Comput Biol. 2022 Apr 8;18(4):e1009509. doi: 10.1371/journal.pcbi.1009509 (PMC9020725; doi:10.1371/journal.pcbi.1009509)
Supplement: S1 File — S1 Table. Parameters for the repulsion potentials. The value for spectrin is chosen to match previous simulations in Ref. [36]. S2 Table. Summary of actin dynamics rates. Rates and concentrations relevant for the actin dynamics are collected here. The real value is given with its reference where applicable and the value scaled in order to produce observable actin dynamics within an accessable time period. The scaling factor b was set to 105. S3 Table. Experimental values for KD. Dissociation constants are listed, that have been found by various groups for different protein (fragment) pairs. The three parts of the table show interactions of host cytoskeletal proteins, interactions with KAHRP and interactions with the cytoplasmic domain of PfEMP1 from top to bottom. (ZIP) [file pcbi.1009509.s001.zip]

Archive with 2 entries (2 files):
- S1_File.pdf
- supplement.tex
