# Supplementary material for: A particle-based computational model to analyse remodelling of the red blood cell cytoskeleton during malaria infections
Source: PLoS Comput Biol. 2022 Apr 8;18(4):e1009509. doi: 10.1371/journal.pcbi.1009509 (PMC9020725; doi:10.1371/journal.pcbi.1009509)
Supplement: S1 File — S1 Table. Parameters for the repulsion potentials. The value for spectrin is chosen to match previous simulations in Ref. [36]. S2 Table. Summary of actin dynamics rates. Rates and concentrations relevant for the actin dynamics are collected here. The real value is given with its reference where applicable and the value scaled in order to produce observable actin dynamics within an accessable time period. The scaling factor b was set to 105. S3 Table. Experimental values for KD. Dissociation constants are listed, that have been found by various groups for different protein (fragment) pairs. The three parts of the table show interactions of host cytoskeletal proteins, interactions with KAHRP and interactions with the cytoplasmic domain of PfEMP1 from top to bottom. (ZIP) [file pcbi.1009509.s001.zip › supplement.tex]

\documentclass[10pt,letterpaper]{article}
\usepackage[top=0.85in,left=2.75in,footskip=0.75in]{geometry}

% amsmath and amssymb packages, useful for mathematical formulas and symbols
\usepackage{amsmath,amssymb}

% Use adjustwidth environment to exceed column width (see example table in text)
\usepackage{changepage}

% Use Unicode characters when possible
\usepackage[utf8x]{inputenc}

% textcomp package and marvosym package for additional characters
\usepackage{textcomp,marvosym}

% cite package, to clean up citations in the main text. Do not remove.
\usepackage{cite}

% Use nameref to cite supporting information files (see Supporting Information section for more info)
\usepackage{nameref,hyperref}

% line numbers
\usepackage[right]{lineno}

% ligatures disabled
\usepackage{microtype}
\DisableLigatures[f]{encoding = *, family = * }

% color can be used to apply background shading to table cells only
\usepackage[table]{xcolor}

% array package and thick rules for tables
\usepackage{array}

% create "+" rule type for thick vertical lines
\newcolumntype{+}{!{\vrule width 2pt}}

% create \thickcline for thick horizontal lines of variable length
\newlength\savedwidth
\newcommand\thickcline[1]{%
  \noalign{\global\savedwidth\arrayrulewidth\global\arrayrulewidth 2pt}%
  \cline{#1}%
  \noalign{\vskip\arrayrulewidth}%
  \noalign{\global\arrayrulewidth\savedwidth}%
}

% \thickhline command for thick horizontal lines that span the table
\newcommand\thickhline{\noalign{\global\savedwidth\arrayrulewidth\global\arrayrulewidth 2pt}%
\hline
\noalign{\global\arrayrulewidth\savedwidth}}


% Remove comment for double spacing
%\usepackage{setspace} 
%\doublespacing

% Text layout
\raggedright
\setlength{\parindent}{0.5cm}
\textwidth 5.25in 
\textheight 8.75in

% Bold the 'Figure #' in the caption and separate it from the title/caption with a period
% Captions will be left justified
\usepackage[aboveskip=1pt,labelfont=bf,labelsep=period,justification=raggedright,singlelinecheck=off]{caption}
\renewcommand{\figurename}{Fig}

% Use the PLoS provided BiBTeX style
\bibliographystyle{plos2015}

% Remove brackets from numbering in List of References
\makeatletter
\renewcommand{\@biblabel}[1]{\quad#1.}
\makeatother


% Header and Footer with logo
\usepackage{lastpage,fancyhdr,graphicx}
\usepackage{epstopdf}
%\pagestyle{myheadings}
\pagestyle{fancy}
\fancyhf{}
%\setlength{\headheight}{27.023pt}
%\lhead{\includegraphics[width=2.0in]{PLOS-submission.eps}}
\rfoot{\thepage/\pageref{LastPage}}
\renewcommand{\headrulewidth}{0pt}
\renewcommand{\footrule}{\hrule height 2pt \vspace{2mm}}
\fancyheadoffset[L]{2.25in}
\fancyfootoffset[L]{2.25in}
\lfoot{ }

%% Include all macros below

\newcommand{\lorem}{{\bf LOREM}}
\newcommand{\ipsum}{{\bf IPSUM}}

%% END MACROS SECTION


%%%%%%%%%%%%%%%%%%%%%%%%%%%%%%%%%%%%%%%
%my additional packadges

\usepackage[ngerman,english]{babel}
\usepackage{siunitx}
%\usepackage{layouts}
\usepackage{xcolor}
\usepackage[section]{placeins}

\newcommand*{\rbc}{RBC}
\newcommand*{\rbcs}{RBCs}
%\newcommand*{\irbc}{iRBC}
\newcommand*{\nm}{nm}
\newcommand*{\pf}{PfEMP1}
\newcommand*{\kahrp}{KAHRP}

\makeatletter
\newcolumntype{"}{@{\hskip\tabcolsep\vrule width 2pt\hskip\tabcolsep}}

\DeclareSIUnit\Molar{\textsc{m}}


\begin{document}

% Title must be 250 characters or less.
\begin{flushleft}
{\Large
\textbf\newline{Supporting information file for:
A particle-based computational model to analyse
remodelling of the red blood cell cytoskeleton 
during malaria infections}
}
\newline
% Insert author names, affiliations and corresponding author email (do not include titles, positions, or degrees).
\\
Julia Jäger\textsuperscript{1,2},
Pintu Patra\textsuperscript{1,2},
Cecilia P. Sanchez\textsuperscript{3},
Michael Lanzer\textsuperscript{3*},
Ulrich S. Schwarz\textsuperscript{1,2*}
%with the Lorem Ipsum Consortium\textsuperscript{\textpilcrow}
\\
\bigskip
$^1$Institute for Theoretical Physics, Heidelberg University, Heidelberg, Germany
\\
$^2$BioQuant-Center for Quantitative Biology, Heidelberg University, Heidelberg, Germany
\\
$^3$Center of Infectious Diseases, Parasitology, University Hospital Heidelberg, Heidelberg, Germany
\\
\bigskip

% Insert additional author notes using the symbols described below. Insert symbol callouts after author names as necessary.
% 
% Remove or comment out the author notes below if they aren't used.
%
% Primary Equal Contribution Note
%\Yinyang These authors contributed equally to this work.

% Additional Equal Contribution Note
% Also use this double-dagger symbol for special authorship notes, such as senior authorship.
%\ddag These authors also contributed equally to this work.

% Current address notes
%\textcurrency Current Address: Dept/Program/Center, Institution Name, City, State, Country % change symbol to "\textcurrency a" if more than one current address note
% \textcurrency b Insert second current address 
% \textcurrency c Insert third current address

% Deceased author note
%\dag Deceased

% Group/Consortium Author Note
%\textpilcrow Membership list can be found in the Acknowledgments section.

% Use the asterisk to denote corresponding authorship and provide email address in note below.
* Michael.Lanzer@med.uni-heidelberg.de (ML); * schwarz@thphys.uni-heidelberg.de (USS)

\end{flushleft}

\section*{Model Details}

Particle and filament properties are determined through a number of different potentials. For monomers, these are a harmonic repulsion to mimic excluded volume effects and a Lennard-Jones potential:
\begin{align}
V_\mathrm{repulsion}(|\vec{r}_1-\vec{r}_2|)&=\frac{k_\mathrm{repulsion}}{2}(|\vec{r}_1-\vec{r}_2|-(r_{c,1}+r_{c,2}))^2& &\mathrm{if} \ |\vec{r}_1-\vec{r}_2|<r_{c,1}+r_{c,2} \notag\\
&=0& &\mathrm{otherwise,}
\end{align}
with $r_c$ the collision radius corresponding to the particle's extend as given in the main text.  
\begin{align}
V_\mathrm{LJ,trunkated}(|\vec{r}_1-\vec{r}_2|)&=V_\mathrm{LJ}(|\vec{r}_1-\vec{r}_2|)-V_\mathrm{LJ}(r_c)& &\mathrm{if} \ |\vec{r}_1-\vec{r}_2|<r_c \notag\\
&=0& &\mathrm{otherwise},
\end{align}
using
\begin{align}
V_\mathrm{LJ}(|\vec{r}_1-\vec{r}_2|)=-\frac{\epsilon}{\left(\frac{\sigma}{r_\mathrm{min}}\right)^m-\left(\frac{\sigma}{r_\mathrm{min}}\right)^n} \left(
\left(\frac{\sigma}{|\vec{r}_1-\vec{r}_2|}\right)^m -\left(\frac{\sigma}{|\vec{r}_1-\vec{r}_2|}\right)^n \right),
\end{align}
with $r_\mathrm{min}$ the position of the potential minimum, $V_\mathrm{LJ}(\sigma)=0$, m and n chosen to be 12 and 6, respectively and $\epsilon$ the depth of the potential such that $V_\mathrm{LJ}(r_\mathrm{min})=-\epsilon$. 

For filaments there is further a harmonic potential between neighbouring particles and an angle potential between three neighbouring beads to tune the filaments persistence length. These are given by:
\begin{align}
V_\mathrm{harmonic}(|\vec{r}_1-\vec{r}_2|)=k_\mathrm{bond}(|\vec{r}_1-\vec{r}_2|-(r_{c,1}+r_{c,2}))^2
\end{align}
and 
\begin{align}
V_\mathrm{angle}(\theta_{1,2,3})=k_\mathrm{angle}(\theta_{1,2,3}-\pi)^2,
\end{align}
with $\theta_{1,2,3}$ the angle formed by the connections between beads one and two and beads two and three. $k_\mathrm{bond}$ is chosen the same as $k_\mathrm{repulsion}$ such that the shapes of the harmonic curves match. Values for $k_\mathrm{angle}$ are given in the main text. 

\section*{Determining the Shear Modulus}

A shear rate of $3\cdot 10^5$~\si{\per\second} is applied over $100$ discrete shear steps and an equilibration period of $33.33$~\si{\nano\second} in-between. The network sheared according to the following formula:
\begin{align}
x_\mathrm{new}&=x+y\cdot\gamma, \\
y_\mathrm{new}&=y,
\end{align}
where $\gamma=[0.05,0.1,...,1.0]$ and $x_\mathrm{base}/y_\mathrm{base}$ the x/y-extension of the membrane patch. During the simulation we extract the three dimensional area-averaged virial stress tensor of the system: 
\begin{equation}
\tau_{ij}=\frac{1}{x_\mathrm{base}\cdot y_\mathrm{base}} \sum_{i} \vec{r}_{i} \otimes \vec{f}_{i},
\end{equation}
where $\vec{r}_{i}$ is the position vector of particle $i$ and $\vec{f}_{i}$ the force on particle $i$. For each shear step the stress is taken as the time average of the during the equilibration period, where the first ten percent of the time steps after the shearing are disregarded. 

Assuming linear elasticity theory applies and considering a pure shear experiment in the two dimensional x-y-plane, the strain and stress are related by the modulus $G$ in the following way~\cite{landau_theory_1986}:

\begin{equation}
\tau=\frac{\tau_{xy}}{2}=G \gamma.
\end{equation}

\section*{Tables}

\setcounter{table}{0}

\renewcommand{\thetable}{S\arabic{table}}

\begin{table}[h!]
\centering
\begin{tabular}{|l|c|c|c|c|}
\hline
\rule{0pt}{12pt}$k_\mathrm{repulsion}$ in \SI[per-mode=fraction]{}{\kilo\joule\per\mol\per\square\nano\meter} & actin & spectrin & adducin & tropomodulin \\[1ex]
\hline
actin & $10$ & $38.11$ & $10$ & $10$ \\
spectrin &  & $38.11$ & $38.11$ & $38.11$ \\
adducin & & & $10$ & $10$ \\
tropomodulin & & & & $10$ \\
\hline
\end{tabular}
\caption{{\bf Parameters for the repulsion potentials.} The value for spectrin is chosen to match previous simulations in Ref.~\cite{li_cytoskeletal_2007}.}
\end{table}

\begin{table}[h!]
\begin{adjustwidth}{-2.25in}{0in} % Comment out/remove adjustwidth environment if table fits in text column.
\centering
\begin{tabular}{|c|r|r|l|}
\hline
\textbf{Parameter} & \textbf{Real Value} & \textbf{Scaled Value} & \textbf{Source} \\
\hline
\hline
cytosolic G-actin concentration & $0.36$ \si{\micro}M & $108396$ \si{\per\micro\cubed\meter} & Gokhin~\emph{et al.}~\cite{gokhin_dynamic_2015}\\
\hline
cytosolic tropomodulin concentration & $0.005$ \si{\micro}M & $1506$  \si{\per\micro\cubed\meter} & Gokhin~\emph{et al.}~\cite{gokhin_dynamic_2015} \\
\hline
cytosolic adducin concentration & not known & $1506$ \si{\per\micro\cubed\meter} & same as tropomod.\\
%cytosolic adducin concentration & $0.1$ \si{\micro}M  & $30110$ \si{\per\micro\cubed\meter} & chose $K_D$ value\\
\hline
\hline
\textbf{macroscopic association rates} & \multicolumn{3}{c|}{} \\
\hline
\hline
barbed end & $11.6$ \si{\per\micro\Molar\per\second} & $3.86$ \si{\cubic\micro\meter\per\second} &Pollard~\cite{pollard_rate_1986}\\
\hline
pointed end & $1.3$ \si{\per\micro\Molar\per\second} & $0.434$ \si{\cubic\micro\meter\per\second} &Pollard~\cite{pollard_rate_1986}\\
\hline
adducin & not known & $2.5$ \si{\cubic\micro\meter\per\second} & match $K_D$\\
\hline
tropomodulin & not known & $1.5$ \si{\cubic\micro\meter\per\second} & match $K_D$\\
\hline
\hline
\textbf{microscopic association rates} & \multicolumn{3}{c|}{} \\
\hline
\hline
barbed end & no value & $2.38 \times 10^7$ \si{\per\second} & simulation specific\\
\hline
pointed end & no value & $5.3 \times 10^5$ \si{\per\second} & simulation specific\\
\hline
adducin & no value & $1.11 \times 10^7$ \si{\per\second}& simulation specific\\
\hline
tropomodulin & no value & $7.18 \times 10^6$ \si{\per\second}& simulation specific\\
\hline
\hline
\textbf{dissociation rates} & \multicolumn{3}{c|}{} \\
\hline
\hline
barbed end & $1.4$ \si{\per\second} & $1.4 \times 10^5$ \si{\per\second} &Pollard~\cite{pollard_rate_1986}\\
\hline
pointed end & $0.8$ \si{\per\second} & $0.8 \times 10^5$ \si{\per\second} &Pollard~\cite{pollard_rate_1986}\\
\hline
adducin & not known & $7.5 \times 10^4$ \si{\per\second} &match $K_D$\\
\hline
tropomodulin (with tropomyosin) & not known & $4.52 \times 10^2$ \si{\per\second} &match $K_D$\\
\hline
tropomodulin (no tropomyosin) & not known & $1.35 \times 10^5$ \si{\per\second} &match $K_D$\\
\hline
\end{tabular}
\caption{{\bf Summary of actin dynamics rates.} Rates and concentrations relevant for the actin dynamics are collected here. The real value is given with its reference where applicable and the value scaled in order to produce observable actin dynamics within an accessable time period. The scaling factor b was set to $10^5$.}
\end{adjustwidth}
\end{table}

\renewcommand{\arraystretch}{1.2}

\begin{table}[h!]
\centering
\begin{tabular}{|ll|c|l|}
\hline
\textbf{Protein 1}	& \textbf{Protein 2}	& \textbf{$\mathrm{K}_\mathrm{D}$ in \si{\micro M}} & \textbf{References} \\
\thickhline
Spectrin 	& F-actin		& 200 	& Ohanian~\emph{et~al.} 1984~\cite{ohanian_analysis_1984}\\
\hline
Spectrin 	& protein4.1	& 0.1	& Tyler~\emph{et~al.} 1980~\cite{tyler_associations_1980}\\
			&				& 0.1	& Podgorski~\emph{et~al.} 1985~\cite{podgorski_properties_1985}\\
			& 				& 2.0   & Eder~\emph{et~al.} 1986~\cite{eder_phosphorylation_1986}\\
						&				& 0.2	& Li~\emph{et~al.} 2014~\cite{li_erythrocyte_2014}\\
			& (phosphorylated) & 9.6 & Eder~\emph{et~al.} 1986~\cite{eder_phosphorylation_1986}\\
\hline
Spectrin	& Ankyrin 		& 0.1	& Tyler~\emph{et~al.} 1980~\cite{tyler_associations_1980}\\
		 	&				& 0.05	& Bennet~\emph{et~al.} 1980~\cite{bennett_association_1980}\\
\hline
Ankyrin		& Band3 		& 0.01	& Bennett~\emph{et~al.} 1980~\cite{bennett_association_1980}\\
			&				& 0.01	& Thevenin~\emph{et~al.} 1990~\cite{thevenin_kinetics_1990}\\
\hline
Spectrin 	& Spectrin		& 	2	& Liu~\emph{et~al.} 1981~\cite{liu_altered_1981}\\
\hline
Tropomyosin & F-actin		& 0.4	& Fowler~\emph{et~al.} 1984~\cite{fowler_erythrocyte_1984}\\
\hline
Adducin & F-actin & 0.1	& Gardner~\emph{et~al.} 1987~\cite{gardner_modulation_1987}\\
\hline
Tropomodulin & F-actin with tropom. & 0.001	& Fowler~\emph{et~al.} 1990~\cite{fowler_tropomodulin:_1990}\\
 & F-actin & 0.3	& Weber~\emph{et~al.} 1999~\cite{weber_tropomodulin_1999}\\
\thickhline
KAHRP 		& Ankyrin (MBD)	& 1.8 & Magowan~\emph{et~al.} 2000~\cite{magowan_plasmodium_2000}\\
\hline
KAHRP 		& Ankyrin (D3)	& 1.3 & Magowan~\emph{et~al.} 2000~\cite{magowan_plasmodium_2000}\\
\hline
KAHRP K1D 	& Ankyrin (MBD)	& 0.038 & Weng~\emph{et~al.} 2014~\cite{weng_interaction_2014}\\
\hline
KAHRP K1D 	& Ankyrin (D3)	& 0.046 & Weng~\emph{et~al.} 2014~\cite{weng_interaction_2014}\\
\thickhline
$\mathrm{VAR}_\mathrm{CD}$ & F-actin & 0.04 & Oh~\emph{et~al.} 2000~\cite{oh_plasmodium_2000}\\
\hline
$\mathrm{VAR}_\mathrm{CD}$ & KAHRP & 0.01 & Oh~\emph{et~al.} 2000~\cite{oh_plasmodium_2000}\\
\hline
VARC 		& KAHRP (K1A) 		& 0.1 		& Waller~\emph{et~al.} 1999~\cite{waller_mapping_1999}\\
\hline
VARC 		& KAHRP (K2A) 		& 3.3 		& Waller~\emph{et~al.} 1999~\cite{waller_mapping_1999}\\
\hline
VARC 		& KAHRP (K2A1)		& 32.06		& Ganguly~\emph{et~al.} 2015~\cite{ganguly_dynamic_2015}\\
\hline
VARC 		& KAHRP (K3) 		& 13.0 		& Waller~\emph{et~al.} 1999~\cite{waller_mapping_1999}\\
\hline
\end{tabular}
\caption{{\bf Experimental values for $K_D$.} Dissociation constants are listed, that have been found by various groups for different protein (fragment) pairs. The three parts of the table show interactions of host cytoskeletal proteins, interactions with KAHRP and interactions with the cytoplasmic domain of PfEMP1 from top to bottom. }
\end{table}

\begin{thebibliography}{10}

\bibitem{landau_theory_1986}
Landau LD, Lifshitz EM, Kosevich AM, Pitaevskii LP.
\newblock Theory of {Elasticity}: {Volume} 7.
\newblock Elsevier; 1986.

\bibitem{li_cytoskeletal_2007}
Li J, Lykotrafitis G, Dao M, Suresh S.
\newblock Cytoskeletal dynamics of human erythrocyte.
\newblock Proceedings of the National Academy of Sciences.
  2007;104(12):4937--4942.
\newblock doi:{10.1073/pnas.0700257104}.

\bibitem{gokhin_dynamic_2015}
Gokhin DS, Nowak RB, Khoory JA, Piedra Adl, Ghiran IC, Fowler VM.
\newblock Dynamic actin filaments control the mechanical behavior of the human
  red blood cell membrane.
\newblock Molecular Biology of the Cell. 2015;26(9):1699--1710.
\newblock doi:{10.1091/mbc.E14-12-1583}.

\bibitem{pollard_rate_1986}
Pollard TD.
\newblock Rate constants for the reactions of {ATP}- and {ADP}-actin with the
  ends of actin filaments.
\newblock The Journal of Cell Biology. 1986;103(6):2747--2754.
\newblock doi:{10.1083/jcb.103.6.2747}.

\bibitem{ohanian_analysis_1984}
Ohanian V, Wolfe LC, John KM, Pinder JC, Lux SE, Gratzer WB.
\newblock Analysis of the ternary interaction of the red cell membrane skeletal
  proteins, spectrin, actin, and 4.1.
\newblock Biochemistry. 1984;23(19):4416--4420.
\newblock doi:{10.1021/bi00314a027}.

\bibitem{tyler_associations_1980}
Tyler JM, Reinhardt BN, Branton D.
\newblock Associations of erythrocyte membrane proteins. {Binding} of purified
  bands 2.1 and 4.1 to spectrin.
\newblock The Journal of Biological Chemistry. 1980;255(14):7034--7039.

\bibitem{podgorski_properties_1985}
Podgórski A, Elbaum D.
\newblock Properties of red cell membrane proteins: mechanism of spectrin and
  band 4.1 interaction.
\newblock Biochemistry. 1985;24(27):7871--7876.
\newblock doi:{10.1021/bi00348a004}.

\bibitem{eder_phosphorylation_1986}
Eder PS, Soong CJ, Tao M.
\newblock Phosphorylation reduces the affinity of protein 4.1 for spectrin.
\newblock Biochemistry. 1986;25(7):1764--1770.
\newblock doi:{10.1021/bi00355a047}.

\bibitem{li_erythrocyte_2014}
Li H, Lykotrafitis G.
\newblock Erythrocyte membrane model with explicit description of the lipid
  bilayer and the spectrin network.
\newblock Biophysical journal. 2014;107(3):642--653.

\bibitem{bennett_association_1980}
Bennett V, Stenbuck PJ.
\newblock Association between ankyrin and the cytoplasmic domain of band 3
  isolated from the human erythrocyte membrane.
\newblock The Journal of Biological Chemistry. 1980;255(13):6424--6432.

\bibitem{thevenin_kinetics_1990}
Thevenin BJ, Low PS.
\newblock Kinetics and regulation of the ankyrin-band 3 interaction of the
  human red blood cell membrane.
\newblock The Journal of Biological Chemistry. 1990;265(27):16166--16172.

\bibitem{liu_altered_1981}
Liu SC, Palek J, Prchal J, Castleberry RP.
\newblock Altered spectrin dimer-dimer association and instability of
  erythrocyte membrane skeletons in hereditary pyropoikilocytosis.
\newblock The Journal of Clinical Investigation. 1981;68(3):597--605.
\newblock doi:{10.1172/JCI110293}.

\bibitem{fowler_erythrocyte_1984}
Fowler VM, Bennett V.
\newblock Erythrocyte membrane tropomyosin. {Purification} and properties.
\newblock Journal of Biological Chemistry. 1984;259(9):5978--5989.

\bibitem{gardner_modulation_1987}
Gardner K, Bennett V.
\newblock Modulation of spectrin–actin assembly by erythrocyte adducin.
\newblock Nature. 1987;328(6128):359.

\bibitem{fowler_tropomodulin:_1990}
Fowler VM.
\newblock Tropomodulin: a cytoskeletal protein that binds to the end of
  erythrocyte tropomyosin and inhibits tropomyosin binding to actin.
\newblock The Journal of Cell Biology. 1990;111(2):471--481.
\newblock doi:{10.1083/jcb.111.2.471}.

\bibitem{weber_tropomodulin_1999}
Weber A, Pennise CR, Fowler VM.
\newblock Tropomodulin {Increases} the {Critical} {Concentration} of {Barbed}
  {End}-capped {Actin} {Filaments} by {Converting} {ADP}·{Pi}-actin to
  {ADP}-actin at {All} {Pointed} {Filament} {Ends}.
\newblock Journal of Biological Chemistry. 1999;274(49):34637--34645.
\newblock doi:{10.1074/jbc.274.49.34637}.

\bibitem{magowan_plasmodium_2000}
Magowan C, Nunomura W, Waller KL, Yeung J, Liang J, Van~Dort H, et~al.
\newblock Plasmodium falciparum histidine-rich protein 1 associates with the
  band 3 binding domain of ankyrin in the infected red cell membrane.
\newblock Biochimica et Biophysica Acta (BBA)-Molecular Basis of Disease.
  2000;1502(3):461--470.

\bibitem{weng_interaction_2014}
Weng H, Guo X, Papoin J, Wang J, Coppel R, Mohandas N, et~al.
\newblock Interaction of {Plasmodium} falciparum knob-associated histidine-rich
  protein ({KAHRP}) with erythrocyte ankyrin {R} is required for its attachment
  to the erythrocyte membrane.
\newblock Biochimica et biophysica acta. 2014;1838(1 0 0):185--192.
\newblock doi:{10.1016/j.bbamem.2013.09.014}.

\bibitem{oh_plasmodium_2000}
Oh SS, Voigt S, Fisher D, Scott JY, LeRoy PJ, Derick LH, et~al.
\newblock Plasmodium falciparum erythrocyte membrane protein 1 is anchored to
  the actin-spectrin junction and knob-associated histidine-rich protein in the
  erythrocyte skeleton.
\newblock Molecular and biochemical parasitology. 2000;108(2):237--247.

\bibitem{waller_mapping_1999}
Waller KL, Cooke BM, Nunomura W, Mohandas N, Coppel RL.
\newblock Mapping the binding domains involved in the interaction between the
  plasmodium falciparum knob-associated histidine-rich protein ({KAHRP}) and
  the cytoadherence ligand {P}. {FalciparumErythrocyte} membrane protein 1
  ({PfEMP1}).
\newblock Journal of Biological Chemistry. 1999;274(34):23808--23813.

\bibitem{ganguly_dynamic_2015}
Ganguly AK, Ranjan P, Kumar A, Bhavesh NS.
\newblock Dynamic association of {PfEMP1} and {KAHRP} in knobs mediates
  cytoadherence during {Plasmodium} invasion.
\newblock Scientific Reports. 2015;5:8617.
\newblock doi:{10.1038/srep08617}.

\end{thebibliography}


\end{document}
